# Supplementary material for: Environmental factors and river network position allow prediction of benthic community assemblies: A model of nematode metacommunities
Source: Sci Rep. 2019 Oct 11;9:14716. doi: 10.1038/s41598-019-51245-2 (PMC6789110; doi:10.1038/s41598-019-51245-2)
Supplement: Supplementary file 2 — Table S1 [file 41598_2019_51245_MOESM2_ESM.xlsx]

## Sheet: Rohdaten-Abundances
Supplementary Information for
Title:	Environmental factors and river network position allow prediction of benthic community assemblies: A model of nematode metacommunities
Authors:	Birgit Gansfort & Walter Traunspurger
Corresponding author:	Birgit Gansfort	Email: birgit.gansfort@uni-bielefeld.de
Table S1: Site and sample characteristics of 115 samples from Elbe and 59 samples from Rhine river system with abundances (individuen 100ml-1 sediment) of all identified nematode species
SampleID	SiteID	Year	Season	Latitude	Longitude	Altitude [m]	River km	River system	Grain-size fraction F1	Grain-size fraction F2	Grain-size fraction F3	Grain-size fraction F4	TOC	N	S	Al	Ca	Fe	Li	Mg	Mn	P	Mean PEC-Qmet	Mean PEC-Qorg	Achromadora longicauda Schneider, 1937	Achromadora micoletzkyi (Stefanski, 195)	Achromadora ruricola (de Man, 188)	Achromadora spec.	Achromadora tenax (de Man, 1876)	Achromadora terricola (de Man, 188)	Acrobeles ciliatus Linstow, 1877	Acrobeloides buetschlii (de Man, 884)	Aglenchus agricola (de Man, 1884)	Aglenchus spec.	Alaimus meyli Andrássy, 1961	Alaimus parvus Thorne, 1939	Alaimus primitivus de Man, 1880	Alaimus proximus Thorn, 1939	Alaimus spec. 1	Alaimus spec. 2	Amphidelus cf. elegans (de Man, 1921)	Amplimerlinius spec.	Anaplectus granulosus (Bastian, 1865)	Anatonchus dolichurus (Ditlevsen, 1911)	Anatonchus tridentatus (de Man, 1876)	Aphanolaimus aquaticus Daday, 1894	Aphanolaimus attentus de Man, 1880	Aphelenchoides bicaudatus (Imamura, 1931)	Aphelenchoides fluviatilis Andrássy, 1960
1	1	2013	Spring	51.8615	6.06832	8	1062.8	Rhine	0.350809	37.64	14.6209	43.3442	3.0014	0.277792	0.226958	3.3	4.57	3.2206	47.7987	0.9051	952.759	1.5609	0.772506	0.517089	0	0	0	0	0	0	0	0	0	0	0	0	0	0	0	0	0	0	8.4989	0	0	0	0	0	0
2	2	2003	Spring	51.8521	6.08314	10	1061.3	Rhine	0.3	21.4	15.74	62.51	38.1	1.45	0.34								0.945433	0.609778	0	0	2.85105	0	0	0	0	0	0	0	2.85105	2.85105	0	0	0	0	0	0	2.85105	0	0	2.85105	0	0	0
3	2	2004	Spring	51.8521	6.08314	10	1061.3	Rhine	0.467804	20.0231	17.5615	61.9477	45.7	1.54	0.55	4.22	4.59	4.2	69	1.15	1356	2.11	1.07226	0.967418	0	0	0	0	0	0	0	0	0	0	0	0	0	0	0	0	0	0	0	0	0	4.33992	0	0	0
4	2	2007	Spring	51.8521	6.08314	10	1061.3	Rhine	0.05	71	8	20	12.5967	2.16351	1.91763	5.22	4.24	4.16		1.2	1237.35	1.83	0.881443	0.263045	0	0	0	0	0	0	0	0	0	0	0	0	0	0	0	0	0	0	0	0	0	0	0	0	0
5	2	2006	Summer	51.8521	6.08314	10	1061.3	Rhine	2	65	6	27	21	2	1								0.844977	0.395139	0	0	0	0	0	0	0	0	0	0	0	0	0	0	0	0	0	0	0	0	3.55186	3.55186	0	0	0
6	2	2003	Autumn	51.8521	6.08314	10	1061.3	Rhine	0	51.5305	16.1059	32.3636	21.4	2.05	0.41	5.05	3.88	4.46	82.62	1.16	1215.07	2.29	1.41162	0.917092	0	0	0	0	0	0	0	0	0	0	0	0	0	0	0	0	0	0	0	0	0	0	0	0	0
7	2	2004	Autumn	51.8521	6.08314	10	1061.3	Rhine	0.05	33	16	52	34										4.78547	1.09239	0	0	0	0	0	0	0	0	0	0	0	0	0	0	0	0	0	0	0	0	0	0	0	0	0
8	2	2008	Autumn	51.8521	6.08314	10	1061.3	Rhine	0.543057	77.951	5.19661	14.7903	10.1	0.5	0.5	3.2479	5.3923	4.0274	54.5316	1.0833	1431.69	1.7029	0.85535	0.275316	0	0	0	0	0	0	0	0	0	0	0	0	0	0	0	0	0	0	0	0	0	0	0	0	0
9	3	2006	Summer	51.8305	6.25058	12	1049.1	Rhine	2	73	7	19	46			3.2	1.14	4.23	44.36	0.64	1916.45	3.07	0.804405	0.630183	0	0	0	0	0	0	0	0	0	0	0	0	0	0	0	0	0	0	0	0	0	0	0	0	0
10	4	2012	Summer	49.565	6.36872	140	319	Rhine	2.26604	31.1218	7.70551	52.5192	2.48711	0.277897	0.281247	5.3	4.44	4.7731	97.3719	1.455	1034.52	1.7486	0.899055	0.726452	0	0	0	0	0	0	0	0	1.51515	0	0	0	0	0	0	0	0	0	0	0	0	0	0	0	1.51515
11	5	2013	Summer	49.5683	6.60184	157	177.9	Rhine	0.0163613	2.18136	16.9142	74.0678	5.43002	0.544318	0.265939	4.3	1.83	3.7362	63.4156	1.3537	1356.68	2.0435	0.659242	0.461953	0.677275	0	0	0	0	0	0	0	0	0	0	0	0.677275	0	0	0	0	0	0	0	0	2.03182	0.677275	0	0
12	6	2012	Autumn	50.1796	6.61168	369	7.61	Rhine	58.5	34.2	2.2	5.1	0.8	0.05	0.01								0.296078	0.0226445	0	0	0	0	0	0	0	0	0	0	0	6.80313	0	0	0	0	0	0	0	0	0	0	0	0	0
13	7	2012	Autumn	50.2218	6.6149	396	3.8	Rhine	42.8	41.8	6.5	9	0.9	0.05	0.01								0.276176	0.0494955	0	0	0	0	0	0	0	0	0	0	0	0	2.44982	0	0	0	0	0	0	0	0	0	0	0	0
14	8	2013	Summer	49.3521	6.70302	177	139.8	Rhine	1.61759	3.95072	19.5486	70.7169	5.69657	0.519664	0.342703	4.2	1.11	3.6001	66.2541	1.0365	793.218	2.2393	0.763715	0.640353	0	0	0	0	0	0	0	0	0	0	0	0	0	0	0	0	0	0	0	0	0	0	0	0	0
15	9	2012	Autumn	50.1329	6.70308	460	4.32	Rhine	38.5	40.8	7.5	13.3	0.9	0.05	0.01								0.364973	0.0106756	0	9.08112	0	0	0	0	0	0	0	0	0	36.3245	0	0	0	0	0	0	0	0	0	0	0	0	0
16	10	2012	Autumn	49.6556	6.73497	347	4.26	Rhine	15.8	63.2	9.1	12	1.3	0.05	0.01								0.342707	0.022802	0	0	32.3091	0	0	0	0	0	0	0	0	0	0	0	0	0	0	0	0	0	0	64.6181	0	0	0
17	11	2012	Autumn	49.6723	6.74255	295	5.18	Rhine	0.05	9.05	23	69	2.6	0.05	0.03								0.641594	0.0263201	0	0	0	0	0	0	0	0	0	0	0	79.4636	0	0	0	0	0	0	0	0	0	39.7318	0	0	0
18	12	2006	Autumn	51.2172	6.75527	28	939.1	Rhine	0.05	56	16	28	19.5133	3.47693	1.35066	18							0.863956	0.626272	0	0	0	0	0	0	0	0	0	0	0	0	0	0	0	0	0	0	0	0	0	0	0	0	0
19	13	2006	Autumn	50.9564	6.98865	38	886.7	Rhine	4	46	13	38	19.53	2.81537	1.634	16							0.957639	1.2107	0	0	0	0	0	0	0	0	0	0	0	0	0	0	0	0	0	0	0	0	0	0	0	0	0
20	14	2013	Summer	49.2217	7.01846	186	106	Rhine	1.75059	35.0257	12.561	46.378	3.84943	0.319964	0.320979	2.6	5.44	3.1295	34.8958	0.851	3001.63	1.4277	0.547637	0.586142	0	0	0	0	0	0	0	0	0	0	0	0	0	0	0	0	0	0	0	0	0	5	0	0	0
21	15	2013	Summer	50.5176	7.01947	142	59.1	Rhine	0.420619	22.1608	22.0081	50.2597	5.7008	0.479715	0.163963	4.3	0.445	3.9387	44.6002	0.6079	1514.16	1.1783	0.699964	0.1273	0	0	0	0	0	0	0	0	0	0	0	8.16107	0	0	0	0	0	0	0	0	0	0	0	0	0
22	16	2012	Autumn	50.1389	7.04205	292	2.53	Rhine	57.4	31.5	2.7	8.3	1	0.05	0.02								0.439368	0.00945547	0	15.8295	0	0	0	15.8295	0	0	0	0	31.6591	126.636	31.6591	0	0	0	0	0	0	0	0	0	0	0	0
23	17	2013	Summer	49.9095	7.05317	109	420	Rhine	5.88786	11.6697	1.05695	76.6292	4.22857	0.497195	0.225478	5.7	1.24	4.5607	92.195	1.4587	1194.47	2.0913	0.725871	0.46908	0	0	0	0	0	0	0	0	1.14626	0	0	0	0	0	0	0	0	0	0	0	0	0	0	0	3.43878
24	18	2013	Summer	49.9654	7.13153	102	446.2	Rhine	4.02132	3.41682	0.182929	84.6045	3.39845	0.450144	0.205428	6.3	1.43	4.8007	105.925	1.6041	1047.61	1.9544	0.74316	0.328369	0	0	0	0	0	0	0	0	0	0	0	0	0	0	0	0	0	0	0	0	0	0	0	0	0
25	19	2013	Summer	50.5458	7.16177	91	74.5	Rhine	0.015374	2.11381	20.5408	72.799	4.88245	0.42831	0.124346	4.3	0.495	3.9505	41.0959	0.596	1746.89	1.0579	0.666841	0.308225	5.26316	0	0	0	0	0	0	0	0	0	0	0	26.3158	0	0	0	0	0	0	0	0	0	0	0	0
26	20	2013	Summer	50.0831	7.20783	88	482.4	Rhine	2.95485	6.22256	9.18062	74.8658	4.72532	0.511558	0.347573	4.9	2.63	4.026	81.0547	1.2059	771.292	2.1991	0.796438	0.422216	2.98773	0	0	0	0	0	0	0	0	0	0	0	2.98773	0	0	0	0	0	0	0	0	0	0	0	0
27	21	2013	Summer	50.5522	7.25393	64	81.36	Rhine	3.74107	55.144	19.1937	18.6886	1.84122	0.166992	0.0972856	3.3	0.645	3.3578	33.2188	0.6097	1168.97	1.0884	0.621792	0.392362	0	0	0	0	0	39.9759	0	0	0	0	0	5.71085	5.71085	0	0	0	0	0	0	0	0	0	0	0	0
28	22	2006	Summer	50.4936	7.32014	53	817.2	Rhine	0.1	11	18	71	40.76	5.62024	2.33464	16							0.751489	0.682337	0	0	0	0	0	0	0	0	0	0	0	0	0	0	0	0	0	0	0	0	0	2.69608	0	0	0
29	23	2013	Summer	50.3105	7.5027	67	538.2	Rhine	0.316485	20.402	18.363	54.6032	4.51576	0.413472	0.321556	4.8	2.65	3.951	76.1212	1.3146	985.397	1.8155	0.735853	0.621296	0	2.73407	0	0	0	0	0	0	0	0	0	0	0	0	0	0	0	0	0	0	0	9.56923	0	0	0
30	24	2006	Spring	47.6182	7.57286	241	369	Rhine	0.05	37	36	28	12										0.525711	0.0975368	0	0	0	0	18.4803	0	0	0	0	0	0	0	0	0	0	0	0	0	0	0	0	0	0	0	0
31	25	2006	Spring	48.0279	7.5779	187	420.3	Rhine	0.05	3	20	77	23										0.460847	0.166666	0	0	0	0	29.7082	0	0	0	0	0	0	0	14.8541	0	0	0	0	0	0	0	0	0	0	0	0
32	26	2003	Spring	50.3534	7.60756	63	786.6	Rhine	9.21053	90.4012	0.539258	0.150992	35.6	1.43	0.3								0.782677	0.624569	0	6.45983	0	0	0	0	0	0	0	0	12.9197	0	0	6.45983	0	6.45983	0	0	0	0	0	6.45983	0	0	0
33	26	2004	Spring	50.3534	7.60756	63	786.6	Rhine	0	30.1852	20.0217	49.7931	43.4	1.6	0.44	4.93	4.66	3.92	74.85	1.23	825.43	1.93	1.02786	1.46154	0	0	0	0	0	0	0	0	0	0	0	0	0	0	0	0	0	0	0	0	0	0	0	0	0
34	26	2012	Spring	50.354	7.60792	63	786.6	Rhine	0.225137	3.95496	21.0525	71.207	4.95609	0.676748	0.371286	3.6537	5.6923	3.4319	53.7656	1.1704	804.626	1.4923	0.736087	0.350031	0	0	0	0	0	0	0	0	0	0	0	6.78378	6.78378	0	6.78378	0	0	0	0	0	0	0	0	0	6.78378
35	26	2002	Spring	50.3545	7.60845	63	786.6	Rhine	7	40	20	34	40.7	3.5	1.4								0.865432	0.593734	0	0	0	0	0	0	0	0	0	0	0	5.5137	0	0	0	0	0	0	0	0	0	5.5137	0	0	0
36	26	2013	Spring	50.3534	7.60756	63	786.6	Rhine	0.324981	2.9771	27.0811	66.0722	3.98468	0.381999	0.276825	4.2	4.53	3.5198	52.7005	1.116	987.995	1.7459	0.698462	0.344473	0	3.2709	0	0	0	0	0	0	0	0	0	6.54179	9.81269	0	0	0	0	0	3.2709	0	0	0	3.2709	0	0
37	26	2007	Spring	50.3534	7.60756	63	786.6	Rhine	2	11	22	65	33.12	4.48752	2.91282								0.812765	0.711665	0	0	0	0	0	0	0	0	0	0	0	0	0	0	0	0	0	0	0	0	0	0	0	0	0
38	26	2006	Summer	50.3534	7.60756	63	786.6	Rhine	2	10	23	65	37	3	1								0.886284	0.706977	0	0	7.16572	0	0	0	0	0	0	0	0	7.16572	0	0	0	0	0	0	0	0	0	0	0	0	0
39	26	2002	Summer	50.3545	7.60845	63	786.6	Rhine	0.649824	4.25486	24.1178	61.2282	40	3.42	4.94	2.5	4.92	2.6304	43.8517	0.9489	678.083	1.4401	0.888346	1.03195	0	1.51129	0	0	0	0	0	0	0	0	0	0	0	0	0	0	0	0	0	0	0	1.51129	0	0	0
40	26	2008	Autumn	50.3534	7.60756	63	786.6	Rhine	0.543109	9.84386	21.928	67.4134	34.9867	3.54759	2.53226								0.740613	0.858138	0	0	0	0	0	0	0	0	0	0	0	0	0	0	0	0	0	0	0	0	0	0	0	0	0
41	26	2003	Autumn	50.3534	7.60756	63	786.6	Rhine	0.1	14.28	18.34	66.78	24.5	2.67	0.41								0.939338	0.688723	0	0	0	0	0	0	0	0	0	0	0	0	0	0	0	0	0	0	0	0	0	0	0	0	0
42	26	2004	Autumn	50.3534	7.60756	63	786.6	Rhine	2.378	1.79748	22.0396	73.7849	33			4.23	4.66	3.58	72.02	1.22	826.9	1.94	0.851432	0.667785	0	0	0	0	0	0	0	0	0	0	0	0	0	0	0	0	0	0	0	0	0	0	0	0	0
43	26	2002	Autumn	50.3545	7.60845	63	786.6	Rhine	1.07656	81.9378	8.73206	7.41627	36.5	3.12	2.56								0.924474	0.50866	0	0	0	0	0	0	0	0	0	0	0	0	0	0	0	0	0	0	0	0	0	0	0	0	0
44	27	2006	Summer	50.1453	7.72784	68	750.9	Rhine	1	52	14	35	19.91	3.44789	1.03433	14							0.603734	0.220559	0	0	0	0	0	0	0	0	0	0	0	0	0	0	0	0	0	0	0	0	0	9.37264	0	0	0
45	28	2013	Summer	49.7979	7.78238	125	95.2	Rhine	1.42516	14.9024	17.5189	59.8781	3.95054	0.394993	0.213291	4.8	0.433	3.4768	71.9975	0.9515	565.278	0.9766	0.977885	0.519588	0	13.4212	0	0	0	0	0	0	0	0	0	0	0	13.4212	0	0	0	0	0	0	0	13.4212	0	0	0
46	29	2013	Summer	50.3089	7.8443	90	220.41	Rhine	2.30303	36.9386	21.9623	33.0147	3.23532	0.247627	0.145153	4	0.436	3.6092	46.7927	0.5164	814.182	1.5623	0.975632	0.267338	0	0	3.6036	0	0	0	0	0	0	0	0	0	3.6036	0	0	0	0	0	0	0	0	0	0	0	0
47	30	2013	Summer	49.8075	7.84724	120	102.49	Rhine	1.36609	69.1111	11.4811	15.5815	1.42309	0.138123	0.121562	4.5	0.512	3.8356	67.7923	0.8829	1020.56	1.4168	0.690546	0.279429	0	0	0	0	0	0	0	0	0	0	0	0	0	0	0	0	0	0	0	0	0	2.5544	0	0	0
48	31	2013	Summer	49.9327	7.89854	84	120.89	Rhine	2.93928	37.5993	16.386	38.7306	3.67167	0.33224	0.180482	4.2	0.758	3.7296	64.0331	0.8608	1224.06	1.6112	0.745778	0.252081	0	27.7127	0	0	0	0	0	0	0	0	0	0	0	0	0	0	0	0	0	0	0	0	0	0	0
49	32	2013	Summer	49.9704	7.92281	78	722.7	Rhine	2.33667	2.80027	3.60747	84.8423	3.42104	0.436081	0.318704	3.5	9.87	2.6681	61.8031	1.1221	759.323	1.3261	0.649388	0.684156	0	0	0	0	0	0	0	0	0	0	0	0	0	0	0	0	0	0	0	0	0	0	0	0	0
50	33	2013	Summer	50.3466	7.96767	102	199.71	Rhine	0.850816	9.23073	16.5283	67.5223	5.7584	0.603144	0.237799	4.3	0.786	3.9469	40.395	0.7093	1379.9	2.7903	0.89921	0.314726	0	1.11191	1.11191	0	0	0	0	0	0	0	0	0	0	0	0	0	0	0	0	0	0	0	0	0	0
51	34	2006	Spring	48.7446	7.96971	121	512.4	Rhine	0.05	10.05	37	54	32										0.562115	0.263224	0	0	0	0	0	0	0	0	0	0	0	0	0	0	0	0	0	0	0	0	0	21.4684	0	0	0
52	35	2013	Summer	50.3719	8.00485	103	192	Rhine	4.27571	36.1438	22.0668	29.6799	4.01178	0.336819	0.15871	3.84772	0.773726	4.20809	44.215	0.80337	1323.32	2.28105	0.946009	0.399211	0	21.1863	0	0	0	0	0	0	0	0	0	0	0	7.0621	0	0	0	0	0	3.53105	0	0	0	0	0
53	36	2012	Autumn	49.4512	8.04705	215	6.03	Rhine	1	97.3	0.8	0.9	0.2	0.05	0.005								0.0358393	0.0333213	0	0	25.7662	0	0	0	0	0	0	0	0	0	0	0	0	0	0	0	0	0	0	0	0	0	0
54	37	2006	Summer	50.0404	8.19689	80	701.7	Rhine	1	6	17	79	31			12							0.829506	0.63101	0	0	7.07091	0	0	0	0	0	0	0	0	0	0	0	0	0	7.07091	0	0	0	0	7.07091	0	0	0
55	38	2007	Spring	50.0407	8.2045	80	702.2	Rhine	4.53014	15.056	4.31103	71.7918	25.5867	4.62516	2.80875	4.02	10.08	3.27		1.02	905.93	2.63	0.959438	1.12345	0	0	0	0	0	0	0	0	0	0	0	0	0	0	0	0	0	0	0	0	0	0	0	0	0
56	39	2006	Spring	49.0411	8.30209	103	558	Rhine	0.05	6	25	69	15										0.540383	0.256099	0	0	0	0	55.6161	0	0	0	0	55.6161	0	0	0	0	0	0	0	0	0	0	0	0	0	0	0
57	40	2006	Spring	49.8152	8.39777	84	679.6	Rhine	43.6	50.9	1.5	4.2	20										0.537411	0.201305	0	0	0	0	0	0	0	0	0	0	0	0	0	0	0	0	6.18192	0	0	0	0	6.18192	0	0	0
58	41	2006	Spring	49.3113	8.45626	91	594.9	Rhine	1	48	19	34	16										0.714589	0.746809	0	0	0	0	0	0	0	0	0	0	0	0	0	0	0	0	0	0	0	0	0	0	0	0	0
59	42	2007	Spring	49.4418	8.48608	94	612.4	Rhine	0.0415628	0.434352	5.62018	93.9	24.0433	4.2489	2.24788	3.28	12.08	2.43		1.27	590.01	1.01	0.599201	0.64977	0	0	31.3376	0	0	0	0	0	0	0	0	0	20.8917	0	0	0	0	0	0	0	0	0	0	0	0
70	53	2012	Autumn	52.9703	10.3572	54	11.2	Elbe	0	98.6	0.3	1	0.2	0.05	0.009								0.0159128	0.00920094	0	1.08566	0	0	0	0	0	0	0	0	0	0	0	0	0	0	0	0	0	0	0	0	0	0	0
71	54	2003	Summer	53.4301	10.3589	1	950.353	Elbe	0.19	47.89	13.32	38.55	38.5	1.27	1.07								2.17335	2.13335	0	0	0	0	0	0	0	0	0	0	0	0	0	0	0	0	0	0	0	0	0	0	0	0	0
72	54	2004	Autumn	53.4301	10.3589	1	950.353	Elbe	0.05	5.05	35	60	51										2.14463	1.15533	0	0	0	0	0	0	0	0	0	0	0	0	0	0	0	0	0	0	0	0	0	0	0	0	0
73	54	2002	Autumn	53.4301	10.3589	1	950.353	Elbe	2.6936	22.7834	10.6622	63.5241	57.8	4.17	2.61								2.773	1.76593	0	0	0	0	10.8737	0	0	0	0	0	0	0	0	0	0	0	0	0	0	0	0	0	0	0	0
74	54	2005	Summer	53.4301	10.3589	1	950.353	Elbe	2	52	17	29	40	2	3	2.68	7.86	6.56	32.2	0.53	3674.43	12.25	3.37447	1.62728	0	0	0	0	0	0	0	0	0	0	0	0	0	0	0	0	0	0	0	0	0	0	0	0	0
75	54	2013	Autumn	53.4298	10.3598	1	950.353	Elbe	0.0238749	9.26473	24.6138	60.9813	5.30835	0.45	0.687517	2.33852	11.3508	3.03877	31.4302	0.476372	1571.79	3.52364	1.66381	1.1389	0	0	0	0	0	0	0	0	0	0	0	0	0	0	0	0	0	0	0	0	0	0	0	0	0
82	61	2012	Autumn	52.8768	10.5286	61	5.27	Elbe	0.2	99.5	0.4	0	0.1	0.05	0.004								0.0159128	0.00920094	0	0	0	0	0	0	0	0	0	0	0	0	0	0	0	0	1.95195	0	0	0	0	0	0	0	0
83	62	2005	Summer	53.3707	10.5406	5	936.253	Elbe	1	8	26	66	52	6	1	2.86	9.8	3.42	34.12	0.57	2234.28	2.65	1.37846	0.966128	0	0	0	0	0	0	0	0	0	0	0	0	0	0	0	0	0	0	0	0	0	1.72131	0	0	0
84	63	2002	Autumn	53.3707	10.5431	5	936.087	Elbe	2.71084	34.3373	8.96084	53.991	67.1	6.18	2.84								4.31487	1.71567	0	0	0	0	0	0	0	0	0	0	0	0	0	0	0	0	0	0	1.68574	0	0	0	0	0	0
85	64	2012	Summer	51.6055	10.549	377	2.87	Elbe	18.3	52.3	13.6	15.9	6.5	0.44	0.06								0.403246	0.0899847	25.034	0	0	0	0	0	0	0	0	0	12.517	25.034	0	0	0	0	0	0	12.517	0	0	0	0	0	0
86	65	2012	Autumn	52.9201	10.5648	43	10.1	Elbe	0.05	5.1	28	67	0.6	0.05	0.02	3.81	5.3	5.14		0.48	2358.08	5.07	0.0359124	0.0426251	0	0	0	0	0	0	0	0	0	0	0	0	0	0	0	0	0	0	0	0	0	0	0	0	0
88	67	2004	Autumn	53.3686	10.6792	6	926.427	Elbe	1	69	13	17	20										1.73913	0.309474	0	0	0	0	0	0	0	0	0	0	0	0	0	0	0	0	0	0	0	0	0	0	0	0	0
89	68	2002	Autumn	53.3723	10.6938	5	925.377	Elbe	0.248139	11.7452	9.84285	78.1638	32.1	3.38	1.47								0.794532	0.234427	0	1.59539	0	0	0	0	0	0	0	0	0	0	0	0	0	0	0	0	0	0	0	0	0	0	0
90	68	2003	Summer	53.3723	10.6938	5	925.377	Elbe	0	48.37	16.66	34.92	102.7	4.41	3.04								1.25072	0.267508	0	0	0	0	0	0	0	0	0	0	0	0	0	0	0	0	0	0	0	0	0	0	0	0	0
91	68	2005	Summer	53.3725	10.6938	5	925.377	Elbe	8	78	4	11	21	1	0.5	2.78	2.47	7.94	29.66	0.43	2561.22	4.25	0.662818	0.111056	0	0	0	0	0	0	0	2.20565	0	0	0	0	0	0	0	0	0	0	0	0	0	2.20565	0	0	0
94	71	2005	Summer	53.1602	11.0455	9	887.577	Elbe	3	82	4	11	14	2	0.5								2.22566	0.468697	0	0	0	0	0	0	0	0	0	0	0	0	0	0	0	0	0	0	0	0	0	0	0	0	0
95	71	2013	Autumn	53.1603	11.0463	9	887.577	Elbe	11.8179	50.7372	5.82475	28.886	2.86283	0.09	0.354824	2.81338	7.99902	3.47383	36.6549	0.545629	2103.51	4.81282	2.7617	0.97871	0	0	0	0	0	0	0	0	0	0	0	0	0	0	0	0	0	0	0	0	0	0	0	1.52439	0
97	73	2005	Summer	53.1451	11.2217	11	870.577	Elbe	1	9	21	70	61	6	12	2.9	8.9	3.43	34.7	0.55	2436.43	2.75	1.29095	1.13124	0	0	0	0	0	0	0	0	0	0	0	0	0	0	0	0	0	0	0	0	0	0	0	0	0
98	74	2001	Spring	53.1409	11.2606	14	206.9	Elbe	0	70.3	22.3	7.4	41.63	3.62	4.02	2.04	4.86	6.17	16	0.34	3890	6.24	1.33998	0.328035	0	0	0	0	0	0	0	0	0	0	0	0	0	0	0	0	0	0	0	0	0	0	0	0	0
99	74	2002	Spring	53.1409	11.2606	14	206.9	Elbe	0	28.125	11.7188	59.6354	34.5	1.9	4	2.68	3.97	7.1	18.75	0.34	2916.46	5.1	2.23512	0.16959	0	0	0	0	0	0	0	0	0	0	0	0	0	0	0	0	0	0	0	0	0	0	0	0	0
100	74	2001	Summer	53.1409	11.2606	14	206.9	Elbe	0	82	13.4	4.6	26.3	2.2	4	2.16	3.43	8.77	17.9	0.36	3327.57	4.74	2.025	0.208681	0	0	0	0	0	0	0	0	0	0	0	0	0	0	0	0	0	0	0	0	0	0	0	0	0
101	74	2003	Spring	53.1409	11.2606	14	206.9	Elbe	0.5	87.28	4.61	7.61	22.9	0.47	2.55								2.06365	0.262036	0	7.90356	11.8553	0	0	0	0	0	0	0	0	0	0	0	0	0	0	0	0	0	0	0	0	0	0
102	74	2004	Spring	53.1409	11.2606	14	206.9	Elbe	0.842359	82.8905	12.3079	3.95919	35	2	15	2.14	3.47	7.93	19.2	0.32	2330.49	3.32	3.13096	0.64144	0	0	0	0	0	0	0	0	0	0	0	0	0	0	0	0	0	0	0	0	0	0	0	0	0
103	74	2002	Summer	53.1409	11.2606	14	206.9	Elbe	0.515464	54.9828	25.0859	19.4158	23.4	2.02	3.21								1.37552	0.261855	0	0	0	0	0	0	0	0	0	0	0	0	0	0	0	0	0	0	0	0	0	0	0	0	0
104	74	2013	Autumn	53.1415	11.2611	14	206.9	Elbe	3.43862	89.9959	1.42728	3.52061	1.37932	-0.1	0.321986	2.06953	3.61198	7.03837	22.9853	0.342002	1845.06	3.55138	2.90478	0.163102	0	0	0	0	0	0	0	0	0	0	0	0	0	0	0	0	0	0	0	0	0	0	0	0	0
105	74	2002	Autumn	53.1409	11.2606	14	206.9	Elbe	0.13	94.04	0.78	5.08	27	2.6	0.5								1.75323	0.229347	0	0	0	0	0	0	0	0	0	0	0	0	0	0	0	0	0	0	0	0	0	0	0	0	0
106	74	2003	Autumn	53.1409	11.2606	14	206.9	Elbe	0.718975	88.0809	1.88634	9.3138	12	1.17	2.58	2.59	2.19	9.33	22.46	0.34	1531.51	2.46	4.04153	0.171659	0	0	0	0	0	0	0	0	0	0	0	0	0	0	0	0	0	0	0	0	0	0	0	0	0
107	74	2004	Autumn	53.1409	11.2606	14	206.9	Elbe	1	73	6	21	54										5.34091	0.421265	0	0	4.35897	0	0	0	0	0	0	0	0	0	0	0	0	0	0	0	0	0	0	0	0	0	0
111	76	2005	Summer	53.0397	11.6417	17	833.277	Elbe	6	79	2	13	14	1	2	3.14	5.23	4.13	41.8	0.62	1967.34	4.12	2.478	0.433329	0	0	0	0	0	0	0	0	0	0	0	0	0	0	0	0	0	0	0	0	0	0	0	0	0
112	76	2013	Autumn	53.0395	11.6416	17	833.277	Elbe	0.365631	41.0215	13.6453	39.3853	4.4031	0.37	0.445542	2.88926	6.79403	3.41731	38.062	0.584861	2464.77	4.17453	1.84897	1.22808	0	0	0	0	0	0	0	0	0	0	0	0	0	0	0	0	0	0	0	0	0	0	0	0	0
113	77	2012	Spring	52.1326	11.6509	40	689.877	Elbe	1.19438	37.6595	25.1063	31.8554	6.43352	0.571168	0.547508	3.7	2.78	4.3397	42.9175	0.6926	1484.89	3.8287	2.05791	3.36376	0	0	0	0	0	0	0	0	0	0	0	0	0	0	0	0	0	0	26.8026	0	0	0	0	0	0
114	77	2013	Autumn	52.1318	11.6502	40	689.877	Elbe	13.8929	53.6379	6.9577	23.8982	3.37209	0.19	0.524806	3.67648	2.42453	4.28455	49.1574	0.690854	1037.83	4.38786	3.23877	1.71886	0	0	0	0	0	0	0	0	0	0	0	0	0	0	0	0	0	0	0	0	0	2.4737	0	0	0
115	78	2003	Spring	52.0789	11.6746	46	682.087	Elbe	0.7	60.97	17.64	20.69	84.8	3.63	2.72								5.53931	15.122	0	0	0	0	0	0	0	0	0	0	0	0	0	0	0	0	0	0	0	0	0	0	0	0	0
116	78	2004	Spring	52.0789	11.6746	46	682.087	Elbe	0.129758	11.8926	17.1068	70.8709	95.2	2.23	4.12	4.05	3.86	5	46.4	0.88	1633.31	4.82	4.65835	9.77154	0	0	0	0	0	0	0	0	0	0	0	0	0	0	0	0	0	0	0	0	0	0	0	0	0
117	78	2000	Summer	52.0789	11.6746	46	682.087	Elbe	0	42.8	32.8	24.4	64.14	8.95	4.6	3.82	2.74	3.98	40	0.7	717	7.18	7.28659	4.25827	0	0	0	0	0	0	0	0	0	0	0	0	0	0	0	0	0	0	0	0	0	0	0	0	0
118	78	2005	Summer	52.0789	11.6746	46	682.087	Elbe	11	19	27	44	78	4	9	3.87	4.54	4.92	49.86	0.86	1566.57	3.02	6.46972	8.321	0	2.93333	0	0	0	0	0	0	0	0	0	0	0	0	0	0	0	0	0	0	0	2.93333	0	0	0
119	78	2002	Autumn	52.0789	11.6746	46	682.087	Elbe	0	12.79	28.88	58.32	80.1	5.1	1.1								6.02021	11.7901	0	0	0	0	0	0	0	0	0	0	0	0	0	0	0	0	0	0	0	0	0	0	0	0	0
120	78	2004	Autumn	52.0789	11.6746	46	682.087	Elbe	0.05	26	20	54	60										2.36245	2.37726	0	0	0	0	0	0	0	0	0	0	0	0	0	0	0	0	0	0	0	0	0	0	0	0	0
121	78	2001	Spring	52.0789	11.6746	46	682.087	Elbe	0	39.5	31.1	29.4	63.6	4.9	2.5	4.28	2.46	4.02	47	0.83	1030	5.27	4.9599	3.70073	0	0	1.56076	1.56076	0	0	0	0	0	0	0	0	0	0	0	0	0	0	0	0	0	0	0	0	0
122	79	2000	Autumn	52.0677	11.6816	42	680.747	Elbe	0.343107	43.3792	34.3513	21.9264	51.41	4.11	3.31	4.03	2.65	4.13	43	0.87	1020	4.32	4.46866	5.04871	0	0	0	0	0	0	0	0	0	0	0	0	0	0	0	0	0	0	0	0	0	0	0	0	0
123	80	2004	Autumn	52.9898	11.7462	19	818.577	Elbe	0.05	77	6	17	19										1.38655	0.627525	0	0	0	0	0	0	0	0	0	0	0	0	0	0	0	0	0	0	0	0	0	0	0	0	0
124	80	2003	Summer	52.9898	11.7462	19	818.577	Elbe	0.11	9.6	16.67	73.57	66.8	3.46	1.78								1.27096	2.5069	0	0	0	0	0	0	0	0	0	0	0	0	0	0	0	0	0	0	0	0	0	0	0	0	0
125	80	2002	Autumn	52.9898	11.7462	19	818.577	Elbe	0.684463	62.6283	9.58248	26.694	53.4	5	2.91								1.46109	1.13297	0	0	0	0	0	0	0	0	0	0	0	0	0	0	0	0	0	0	0	0	0	0	0	0	0
126	81	2013	Spring	51.6535	11.7525	67	379.3	Elbe	6.34461	10.3599	10.9296	70.6009	6.7307	0.47	3.49	3.9	3.64	3.4774	45.5744	0.9092	564.715	3.622	6.22297	1.32267	0	0	0	0	0	0	0	0	0	0	0	0	0	0	0	0	0	0	0	0	0	0	0	0	0
127	81	2012	Spring	51.6534	11.7523	67	379.3	Elbe	3.73582	6.79902	9.51987	73.6708	5.59005	0.495649	0.406926	4	4.21	3.2889	48.8307	1.0733	539.139	1.432	2.67052	0.973131	0	0	0	0	0	0	0	0	0	0	0	0	0	0	0	0	0	0	0	0	0	22.6846	0	0	0
128	81	2013	Autumn	51.6537	11.7523	67	379.3	Elbe	2.04537	11.9332	7.37684	73.0182	5.00655	0.32	0.634526	3.794	4.247	3.442	52.66	1.059	546.7	1.444	4.67362	1.00555	0	0	0	0	0	0	0	0	0	0	0	0	0	0	0	0	0	0	0	0	0	0	0	0	0
129	82	2013	Spring	51.8964	11.787	52	417.9	Elbe	0.548058	22.5279	25.2621	49.2724	4.6562	0.41	1.73	3.2	3.86	3.4743	37.9473	0.808	1330.1	2.8766	2.02775	0.652182	0	0	0	0	0	0	0	0	0	0	0	0	0	9.93939	0	0	0	0	4.9697	0	0	4.9697	0	4.9697	4.9697
130	82	2013	Autumn	51.8965	11.787	52	417.9	Elbe	0.133541	19.3729	25.4428	50.7951	4.46382	0.32	0.481816	3.39	4.245	3.455	44.93	0.825	1344	2.551	2.19249	0.730676	0	0	0	0	0	0	0	0	0	0	0	0	0	0	0	0	0	0	0	0	0	6.61094	0	0	0
131	83	2006	Summer	51.9028	11.7891	56	418.643	Elbe	0.05	5	23	73	33			4.58	2.93	3.68				1.72	0.901462	0.471979	0	0	0	0	0	0	0	0	0	0	0	0	0	0	0	0	0	0	0	0	0	2.64	0	0	0
132	84	2006	Summer	51.5829	11.7964	69	367.3	Elbe	1	7	24	70	52			3.3	1.83	3.45				1.67	3.80491	0.784056	0	0	0	0	0	0	0	0	0	0	0	0	0	0	0	0	0	10.7778	0	0	0	21.5556	0	0	0
133	85	2008	Spring	53.4237	11.8334	44	134.1	Elbe	3.68139	30.795	24.3154	40.6963	132.117	10.5832	14.8167	2.4397	3.0436	5.1496	21.5784	0.5216	1488.61	2.9682	0.509725	0.6447	0	0	0	0	0	0	0	0	0	0	0	0	0	0	0	0	0	0	0	0	0	6.26282	0	0	0
134	85	2007	Autumn	53.4237	11.8334	44	134.1	Elbe	1.68599	25.8826	27.9745	38.2571	155.207	11.0697	14.9923	2.26	3.17	5.09		0.53	1274.86	2.92	0.521156	0.848723	0	0	1.31579	0	0	0	0	0	0	0	0	0	0	0	0	0	0	0	0	0	0	0	0	0	0
135	85	2013	Autumn	53.424	11.8337	44	134.1	Elbe	5.40581	26.844	14.3457	46.533	13.5166	0.78	1.41782	2.18458	2.32174	4.29978	23.1299	0.462637	1734.06	2.06768	0.767857	0.547374	0	0	0	0	0	0	0	0	0	0	0	0	0	0	0	0	0	0	0	0	0	0	0	0	0
136	86	2005	Summer	51.9458	11.9039	49	437.143	Elbe	1	59	12	29	52	3	1	3.93	5.03	4.06	48.98	0.98	1416.63	2.98	2.41728	1.17538	0	0	0	0	0	0	0	0	0	0	0	0	0	0	0	0	0	0	0	0	0	0	0	0	0
137	87	2000	Autumn	51.4323	11.9537	80	335	Elbe	12.3449	62.6823	9.46956	15.5033	101.3	10.52	8.04	3.92	1.33	5.47	44	0.64	1450	8.38	2.04445	2.14834	0	0	0	0	0	0	0	0	0	0	0	0	0	0	0	0	0	0	0	0	0	0	0	0	0
145	89	2005	Summer	52.8743	12.0011	23	790.877	Elbe	15	33	11	42	52	6	4	3.34	4.11	4.44	43.37	0.67	1630.06	5.7	3.82353	2.05775	0	0	0	0	0	0	0	0	0	0	0	0	0	0	0	0	0	0	0	0	0	0	0	0	0
146	89	2004	Autumn	52.8743	12.0011	23	790.877	Elbe	19	55	16	10	18										1.65117	3.62727	0	0	0	0	0	0	0	0	0	0	0	0	0	0	0	0	0	0	0	0	0	0	0	0	0
147	89	2003	Summer	52.8743	12.0011	23	790.877	Elbe	0	78.14	7.55	14.31	16	0.5	0.64								1.34289	0.564756	0	0	0	0	0	0	0	0	0	0	0	0	0	0	0	0	0	0	0	0	0	0	0	0	0
148	89	2002	Autumn	52.8743	12.0011	23	790.877	Elbe	0.150678	64.6409	8.13661	26.9714	13	1.87	1.03								2.93456	0.502581	0	0	0	0	0	0	0	0	0	0	0	0	0	0	0	0	0	0	6.0522	0	0	0	0	0	0
149	90	2012	Spring	51.3502	12.0023	86	323	Elbe	0.10397	8.32057	24.849	65.339	5.8494	0.561212	0.399823	3.8	3.39	2.995	47.3116	1.1026	1131.14	1.5115	0.675171	0.312725	0	0	36.1854	0	0	0	0	0	36.1854	0	0	0	0	0	0	0	0	0	0	0	0	180.927	0	0	0
150	90	2006	Summer	51.3499	12.0017	86	323	Elbe	1	13	38	50	49			3.59	3.55	3.27				1.83	0.773021	0.540345	0	0	0	0	0	0	0	0	0	0	0	0	0	0	0	0	2.32456	0	0	0	0	34.8684	0	0	0
151	90	2013	Autumn	51.3501	12.0022	86	323	Elbe	0.141975	56.8793	12.0292	26.6577	2.84746	0.13	0.299463	3.08	4.216	3.04	49.04	1.174	796.6	1.667	1.00028	0.378708	0	0	0	0	0	0	0	0	0	0	0	0	0	6.04336	0	0	0	0	0	0	0	6.04336	0	0	0
152	91	2013	Spring	51.3855	12.009	84	23.9	Elbe	5.86185	20.5054	14.1699	51.8719	13.0946	3.99	2.3	3.3	4.06	3.9357	38.6064	0.5431	1999.5	5.8465	3.84877	3.75914	0	0	0	0	0	0	0	0	0	0	0	0	0	0	0	0	0	0	0	0	0	0	0	0	0
153	91	2013	Autumn	51.3855	12.009	84	23.9	Elbe	2.28966	21.9523	17.6769	52.3419	12.1133	0.68	3.02922	3.245	4.478	3.977	40.52	0.607	1411	4.848	3.66058	3.94377	0	0	0	0	0	0	0	0	0	0	0	0	0	0	0	0	0	0	0	0	0	0	0	0	0
155	93	2005	Summer	52.8235	12.0767	24	325	Elbe	2	35	7	56	92	13	11	1.73	6.48	4.46	17.2	0.33	6222.23	5.42	1.06316	0.478591	0	0	0	0	0	0	0	0	0	0	0	0	0	0	0	0	0	0	0	0	0	0	0	0	0
156	94	2001	Spring	51.8564	12.2189	57	624.047	Elbe	0	31	35.6	33.4	49.8	6	2.1	4.48	0.86	4.53	49	0.67	1300	4.24	2.25132	2.03401	0	0	0	0	0	0	0	0	0	0	0	0	1.17917	0	0	0	0	0	0	0	0	0	0	0	0
157	94	2005	Summer	51.8564	12.2189	57	624.047	Elbe	7	22	12	59	92	19	6	3.78	1.17	4.65	47.53	0.6	832.54	5.55	3.56937	3.04347	0	0	0	0	4.73098	0	0	0	0	0	0	0	0	0	0	0	0	0	0	0	0	0	0	0	0
158	94	2012	Summer	51.8562	12.2191	57	624.047	Elbe	1.49749	26.1672	21.4518	46.8506	5.73036	0.509192	0.448179	4	2.27	4.3804	50.6687	0.6363	1310.35	3.4516	1.32956	2.43889	0	0	0	0	0	0	0	0	0	0	0	0	0	0	0	0	0	0	0	0	0	0	0	0	0
159	94	2013	Autumn	51.8561	12.2194	57	624.047	Elbe	0.468243	14.3998	23.8562	56.6585	5.87289	0.41	0.61729	3.90908	0.838621	4.12353	54.6409	0.662816	1024.87	3.52606	2.1197	2.42528	0	1.41234	0	0	0	0	0	0	0	0	0	0	0	0	0	0	0	0	0	0	0	0	0	0	0
160	95	2001	Spring	51.8799	12.242	56	620.007	Elbe	0	55.2	26.5	18.3	39.9	2.9	3.3	4.5	1.02	4.65	50.04	0.62	996.24	4.27	2.15483	1.00916	0	0	0	0	0	0	0	0	0	0	0	0	0	0	0	0	0	0	0	0	0	0	0	0	0
161	96	2003	Summer	51.8791	12.2532	56	619.2	Elbe	0.19	49.1	10.29	40.18	49.1	2.12	0.73								2.55235	6.55955	0	0	0	0	0	0	0	0	0	0	0	0	0	0	0	0	0	0	0	0	0	0	0	0	0
162	96	2005	Summer	51.8791	12.2532	56	619.2	Elbe	1	23	23	54	53	5	1	4.36	1.53	4.55	51.43	0.72	2012.31	2.94	1.32335	2.38158	0	0	0	0	0	0	0	0	0	0	0	0	0	0	0	0	0	0	0	0	0	0	0	0	0
163	96	2004	Autumn	51.8791	12.2532	56	619.2	Elbe	0.05	22.05	27	52	56										1.2874	2.1822	0	0	0	0	0	0	0	0	0	0	0	0	0	0	0	0	0	0	0	0	0	0	0	0	0
164	96	2002	Autumn	51.8791	12.2532	56	619.2	Elbe	0.0722022	12.7798	17.9783	68.8809	46.1	4.01	1.97								1.74652	5.22949	0	0	0	0	2.03015	0	0	0	0	0	0	0	0	0	0	1.01508	0	0	0	0	0	0	0	0	0
165	97	2002	Spring	51.8832	12.3277	59	613.53	Elbe	0.624025	34.9454	9.51638	54.9142	66.7	4.9	2.3	6.37	1.66	4.23	46.59	0.68	1809.95	2.27	1.0653	4.59086	0	0	0	0	0	0	0	0	0	0	0	0	0	0	0	0	0	0	0	0	0	0	0	0	0
166	97	2003	Spring	51.8832	12.3277	59	613.53	Elbe	1.35	9.98	7.83	80.84	56.5	3.08	7.94								1.60038	2.77908	0	3.14602	3.14602	0	0	0	0	0	0	0	0	0	0	0	0	0	0	0	0	0	0	0	0	0	0
167	97	2004	Spring	51.8832	12.3277	59	613.53	Elbe	0.933022	4.45691	7.18557	87.4245	59.1	3.11	5.22	4.52	1.01	5.27	53.04	0.76	1425.62	3.23	1.1053	1.52548	0	0	0	0	0	0	0	0	0	0	0	0	0	0	0	0	0	0	0	0	0	0	0	0	0
168	97	2000	Summer	51.8832	12.3277	59	613.53	Elbe	0	31.9	47.2	20.9	53.03	6.42	7.73	3.92	1.1	5.44	44	0.55	1440	3.58	1.22261	3.06913	0	0	0	0	0	0	0	0	0	0	0	0	0	0	0	0	0	0	0	0	0	0	0	0	0
169	97	2002	Summer	51.8832	12.3277	59	613.53	Elbe	0.38961	66.3636	12.4675	17.7922	58.9	3.15	5.61								1.92857	4.83631	0	0	0	0	0	0	0	0	0	0	0	0	0	0	0	0	0.966457	0	0	0	0	0.966457	0	0	0
170	97	2002	Autumn	51.8832	12.3277	59	613.53	Elbe	0.14	17.37	31.94	50.56	56.5	6	6.1								1.33119	2.17758	0	0	0	0	0	0	0	0	0	0	0	0	0	0	0	0	0	0	0	0	0	0	0	0	0
171	97	2004	Autumn	51.8832	12.3277	59	613.53	Elbe	0.05	1.1	13	86	53										1.1989	1.47442	0	0	0	0	0	0	0	0	0	0	0	0	0	0	0	0	0	0	0	0	0	0	0	0	0
172	97	2000	Autumn	51.8832	12.3277	59	613.53	Elbe	0	42.063	25.8155	32.1215	56.74	7.07	8.86	3.87	1.46	6.02	43	0.58	1600	3.8	1.36326	2.29273	0	0	0	0	0	0	0	0	0	0	0	0	0	0	0	0	0	0	0	0	0	0	0	0	0
173	97	2001	Spring	51.8832	12.3277	59	613.53	Elbe	0	33.2	43.1	23.7	54.9	7.9	5	3.91	1.35	6.23	46	0.59	1590	4.35	1.42622	2.95513	0	0	0	0	0	0	0	0	0	0	0	0	0	0	0	0	0	0	0	0	0	0	0	0	0
174	97	2001	Summer	51.8832	12.3277	59	613.53	Elbe	0	51.3	34.3	14.4	75.9	7.9	12	4.03	0.96	7.35	44.57	0.6	1571.63	5.06	1.32314	2.17301	0	0	0	0	0	0	0	0	0	0	0	0	0	0	0	0	0	0	0	0	0	0	0	0	0
175	98	2013	Autumn	51.883	12.3315	59	613.215	Elbe	0.223409	4.68201	13.866	77.645	5.263	0.4	0.423122	3.62529	0.835671	3.89254	46.4036	0.686155	1167.21	2.52904	1.02373	1.38171	0	0	0	0	0	0	0	0	0	0	0	0	0	0	0	0	0	0	0	0	0	0	0	0	0
179	101	2012	Summer	51.8629	12.6153	65	579.215	Elbe	2.78528	72.0923	4.9558	18.4002	2.94709	0.214182	0.198929	3.7	2.79	5.1158	45.2266	0.6382	2068.31	3.401	1.50729	1.65933	0	0	0	0	0	0	0	0	0	0	0	0	0	0	0	0	0	0	0	0	0	0	0	0	0
180	102	2003	Summer	51.8633	12.6189	65	563.557	Elbe	0.1	27.73	9.18	51.28	45.1	1.09	2.55								1.5712	4.98612	0	0	0	0	0	0	0	0	0	0	0	0	0	0	0	0	0	0	0	0	0	0	0	0	0
181	102	2005	Summer	51.8633	12.6189	65	563.557	Elbe	1	22	16	61	65	6	6	4.07	1.08	5.08	52.6	0.69	1545.16	3.77	1.77105	3.3218	0	0	1.96694	0	0	0	0	0	0	0	0	0	0	0	0	0	0	0	0	0	0	0	0	0	0
182	102	2004	Autumn	51.8633	12.6189	65	563.557	Elbe	1	28	13	58	74										3.779	4.35388	0	0	0	0	0	0	0	0	0	0	0	0	0	0	0	0	0	0	0	0	0	0	0	0	0
183	102	2013	Autumn	51.8631	12.6188	65	563.557	Elbe	0.277539	31.2054	11.9473	52.2515	4.83797	0.27	0.466539	3.85553	1.09332	5.582	52.5891	0.626479	1097.69	4.79491	2.33494	1.96438	0	0	0	0	0	0	0	0	0	0	0	0	0	0	0	0	0	0	0	0	0	2.4019	0	0	0
184	102	2002	Autumn	51.8633	12.6189	65	563.557	Elbe	0	76.9038	7.61506	14.9791	55.3	4.93	3.81								2.7608	5.04982	0	0	0	3.20098	0	0	3.20098	0	0	0	0	0	0	0	0	0	0	0	3.20098	0	0	0	0	0	0
185	103	2000	Summer	53.5033	12.6383	73	56.9	Elbe	51.8	43.2	3.8	1.3	57.1	5.44	5.68								0.46493	0.799492	0	0	0	0	0	0	0	0	0	0	0	0	0	0	0	0	0	0	0	0	0	0	0	0	0
186	104	2003	Summer	51.8255	12.8228	68	563.315	Elbe	0.417711	28.9891	10.1086	59.7327	53.4	4.77	1.33								3.40068	23.4456	0	0	0	0	0	0	0	0	0	0	0	0	0	0	0	0	0	0	0	0	0	0	0	0	0
187	104	2005	Summer	51.8255	12.8228	68	563.315	Elbe	0.05	85	9	7	41	3	3								1.61632	3.56536	0	0	0	0	0	0	0	3.69697	0	0	0	0	0	0	0	0	0	0	0	0	0	0	0	0	0
188	104	2004	Autumn	51.8255	12.8228	68	563.315	Elbe	0	33.62	11.58	54.85	0.5										3.25727	2.00236	0	0	0	0	0	0	0	0	0	0	0	0	0	0	0	0	0	0	0	0	0	0	0	0	0
189	104	2002	Autumn	51.8255	12.8228	68	563.315	Elbe	0	69.6	20.6	9.8	19.5	0.89	0.58	0.67	15.7	1.02	4.2	0.29	444	0.86	1.32816	0.876352	0	0	0	0	0	0	0	0	0	0	0	0	0	0	0	0	0	0	8.10983	0	0	0	0	0	0
193	108	2012	Summer	52.4996	13.4708	33	346.859	Elbe	0.591004	10.6951	21.0181	62.0034	15.4912	0.904029	1.96112	1.7	9.19	4.4935	14.1856	0.3874	1349.53	5.7972	4.4228	12.6469	0	0	0	0	0	0	0	0	0	0	0	0	0	0	0	0	0	0	0	0	0	0	0	0	0
194	109	2000	Summer	51.1733	13.4717	96	445.315	Elbe	0	28.3	37.1	34.6	44.81	5.25	1.47	4.42	1.13	3.32	52	0.74	1060	2.05	1.03244	1.46491	0	0	0	0	0	0	0	0	0	0	0	0	0	0	0	0	0	0	0	0	0	0	0	0	0
195	109	2001	Autumn	51.1733	13.4717	96	445.315	Elbe	0	49.7	31.4	18.9	63.1	5.9	3.2	4.41	1.53	3.99	67.75	0.75	824.06	3.7	1.53464	2.50873	0	0	0	0	0	0	0	0	0	0	0	0	0	0	0	0	0	0	0	0	0	0	0	0	0
196	109	2000	Autumn	51.1733	13.4717	96	445.315	Elbe	0.523062	55.5418	14.4561	29.479	54.92	5.27	3.53	2.85	1.54	2.87	34	0.5	990	3.09	1.95415	3.3747	0	0	0	0	0	0	0	0	0	0	0	0	0	0	0	0	0	0	0	0	0	1.18644	0	0	0
197	110	2012	Summer	52.4791	13.4975	33	343.849	Elbe	2.69115	70.9048	10.6055	10.9712	8.18333	0.558178	1.84257	1.5	5.7	6.253	11.6259	0.2831	3991.51	1.7324	15.6197	5.37508	0	0	0	0	0	0	0	0	0	0	0	0	0	0	0	0	0	0	0	0	0	0	0	0	0
198	111	2013	Spring	52.4296	13.6726	34	328.405	Elbe	3.00624	86.1219	2.52406	5.34058	2.24183	0.2	0.32	1.4	4.21	7.3075	13.0386	0.206	4714.97	3.6427	1.04083	0.176731	0	0	0	0	0	0	0	0	0	0	0	0	0	0	0	0	0	0	0	0	0	0	0	0	0
199	112	2013	Spring	52.4312	13.6729	34	328.394	Elbe	12.9603	38.2916	6.72888	41.2447	17.9062	1.33	2.57	0.67	4.67	6.8284	6.587	0.0919	3732.68	2.2056	1.30198	0.936426	0	0	0	0	0	0	0	0	0	0	0	0	0	0	0	0	0	0	0	0	0	0	0	0	0
200	113	2013	Spring	52.4303	13.6762	34	328.149	Elbe	1.5245	36.1303	9.80898	43.3645	10.0485	0.9	2.18	1.6	3.62	7.6512	14.8883	0.2239	3342.5	3.1357	1.35472	1.9295	0	0	0	0	0	0	0	0	0	0	0	0	0	0	0	0	0	0	0	0	0	0	0	0	0
201	114	2013	Spring	52.4299	13.6813	34	327.8	Elbe	1.55947	61.6256	5.19468	27.1268	7.21189	0.64	0.88	1.4	3	6.5824	11.5949	0.213	6240.25	2.6961	1.10159	1.47886	0	0	0	0	0	0	0	0	0	0	0	0	0	0	0	0	0	0	0	0	0	0	0	0	0
208	116	2003	Summer	51.0672	13.7292	105	419.015	Elbe	0.02	20.2	16.73	63.01	49	2.46	1.15								1.26964	4.12942	0	0	0	0	0	0	0	0	0	0	0	0	0	0	0	0	0	0	0	0	0	0	0	0	0
209	116	2002	Autumn	51.0672	13.7292	105	419.015	Elbe	0	12.2449	16.9599	70.0915	34.7	4.71	2.81								2.07665	3.09453	0	0	0	0	0	0	0	2.73948	0	0	0	0	0	0	0	2.73948	0	0	0	0	0	2.73948	0	0	0
210	116	2005	Summer	51.0672	13.7292	105	419.015	Elbe	2	57	14	27	46	3	4	4.21	1.15	4.55	53.91	0.77	1604.89	3.47	1.48224	2.7291	0	0	0	0	0	0	0	0	0	0	0	0	0	0	0	0	0	0	0	0	0	1.8	0	0	0
211	116	2004	Summer	51.0672	13.7292	105	419.015	Elbe	0.05	9.05	24	67	62										1.64509	3.21679	0	0	0	0	0	0	0	0	0	0	0	0	0	0	0	0	0	0	0	0	0	0	0	0	0
212	117	2013	Autumn	51.064	13.7317	106	418.6	Elbe	0.277709	65.1464	8.3389	21.1015	2.88552	0.08	0.190018	3.92231	0.848368	3.87459	52.6213	0.799268	1011.99	2.4633	1.3461	0.878222	0	0	3.09703	0	0	3.09703	0	0	0	0	0	3.09703	0	0	0	0	0	0	0	0	0	0	0	0	0
213	118	2012	Spring	50.9278	14.1163	119	375	Elbe	0.267581	15.7445	26.7893	52.4925	6.313	0.904909	0.294231	4	1.2	4.1208	43.5256	0.7901	2175.61	2.2776	0.95669	1.06655	0	0	3.52713	0	3.52713	0	0	0	0	0	7.05426	10.5814	0	0	0	0	0	0	7.05426	0	0	0	0	0	0
214	118	2005	Summer	50.9277	14.1159	119	375	Elbe	1	37	19	43	52	2	4	3.84	0.97	4.18	45.67	0.75	1280.83	2.84	1.18803	1.6225	0	0	6.08899	0	0	0	0	0	0	0	0	0	0	0	0	0	0	0	0	0	0	0	0	0	0
215	118	2004	Summer	50.9277	14.1159	119	375	Elbe	0.05	18	32	49	70										1.40646	2.36621	0	0	0	0	0	0	0	0	0	0	0	0	0	0	0	0	0	0	0	0	0	0	0	0	0
216	118	2002	Autumn	50.9277	14.1159	119	375	Elbe	0.289017	40.0289	8.52601	50.1445	55.4	5.51	3.64								1.46495	1.93541	0	0	0	1.92486	1.92486	0	0	0	0	0	0	0	0	0	0	0	0	0	0	0	0	0	0	0	0
217	118	2013	Autumn	50.9277	14.1162	119	375	Elbe	0.111746	31.0573	28.6567	37.2948	4.97975	0.27	0.228017	3.5081	0.946432	3.33492	45.1333	0.756902	1034.61	2.25601	1.09093	1.30418	0	0	7.25926	0	0	0	0	0	0	0	0	7.25926	7.25926	0	3.62963	0	0	0	0	0	0	0	0	0	0
[truncated: 289 more columns]
